# Supplementary material for: Adsorption of O2 on the Preferred -O-Au Sites of Small Gold Oxide Clusters: Charge-dependent Interaction and Activation
Source: Molecules. 2024 Apr 6;29(7):1645. doi: 10.3390/molecules29071645 (PMC11013888; doi:10.3390/molecules29071645)
Supplement: Supplementary file 1 [file molecules-29-01645-s001.zip]

Archive with 1 entries (1 files):
- molecules-2936815-supplementary.pdf
